# Supplementary material for: Test-retest reliability of a functional electromechanical dynamometer on swing eccentric hamstring exercise measures in soccer players
Source: PeerJ. 2021 Jul 14;9:e11743. doi: 10.7717/peerj.11743 (PMC8286058; doi:10.7717/peerj.11743)
Supplement: Supplemental Information 1 [file peerj-09-11743-s001.csv]

Subject	Mean_F_20	Mean_F_2ORT	Mean_F_40	Mean_F_40RT	Mean_F_60	Mean_F_60RT	Peak_F_20	peak_F_2ORT	Peak_F_40	Peak_F_40RT	Peak_F_60	Peak_F_60RT
1	420,7	429,7	435,0	436,3	493,3	472,7	669	670,3	700,6	702	758	761
2	319,0	311,7	368,0	366,7	414,7	418,3	467	465	522	528	591,3	588,3
3	299,3	292,7	375,3	373,0	362,0	364,0	441	442	496,3	497,6	486	486,3
4	337,3	335,0	364,7	378,3	418,3	421,0	479	500,3	532	579,3	622,3	620,6
5	304,3	307,3	304,3	333,0	395,3	391,3	416	432	416,6	473,3	616	623,3
6	365,0	374,7	352,0	400,7	363,0	397,3	476	482	473	503,6	482,6	515
7	332,0	325,0	390,0	422,0	369,0	397,3	477	540	509	635,6	564	592,3
8	320,0	381,7	376,7	375,7	348,0	369,7	412	528	490	501,6	470,3	568,6
9	343,3	339,7	387,3	428,3	408,3	460,0	512,6	513,6	529,6	638,3	576,3	668,3
10	288,7	289,0	377,7	401,7	435,7	475,0	449	457	537	576,3	645,6	739,6
11	302,3	329,3	381,0	383,7	424,7	422,3	477	475	592,6	525,3	617,6	616,3
12	337,3	337,3	417,0	420,7	436,7	393,0	512	510	651	648,3	698	610,6
13	361,7	367,7	402,3	422,3	429,7	428,0	454	453	516	549,6	552	549,6
14	392,3	392,7	420,3	421,0	407,7	394,0	522	520	541	539,3	548	554,3
15	295,3	383,7	389,7	403,3	377,3	389,0	455	506	526,6	530	563,6	566,3
16	258,0	297,0	320,0	335,7	314,7	389,0	394	463	429	506,6	455	580,3
17	342,7	341,7	434,3	433,3	459,7	580,0	507,6	500	558,6	554,3	647	695
18	412,3	471,0	504,0	504,7	580,0	580,7	689,6	697,3	784,3	776	868,3	868,3
19	357,0	359,3	376,7	400,7	406,7	413,3	504	545	537,3	562	591,6	665,6
